# Supplementary material for: CCAS: One-stop and comprehensive annotation system for individual cancer genome at multi-omics level
Source: Front Genet. 2022 Aug 11;13:956781. doi: 10.3389/fgene.2022.956781 (PMC9403316; doi:10.3389/fgene.2022.956781)
Supplement: Supplementary file 2 [file Table1.XLSX]

## Sheet: Supplemental Table S1
Supplemental Table S1: Resources that are integrated in CCAS
Name	Description	URL	Aspect	Role in CCAS	Additional information
ClinicalTrials.gov	ClinicalTrials.gov is a resource provided by the U.S. National Library of Medicine. Explore 383,535 research studies in all 50 states and in 220 countries.	https://clinicaltrials.gov/	Clinical Trials	Provide relevant clinical trial information for the cancer subtypes specified by the user
1000 Genomes Project	The 1000 Genomes Project is a collaboration among research groups in the US, UK, and China and Germany to produce an extensive catalog of human genetic variation that will support future medical research studies. It will extend the data from the International HapMap Project, which created a resource that has been used to find more than 100 regions of the genome that are associated with common hum…	https://www.genome.gov/27528684/1000-genomes-project	Cohorts	Provide population frequency information of abnormalities in SNV/Indels level uploaded by users in normal populations	embedded in ANNOVAR
Cancer Hotspots V2	This resource is maintained by the Kravis Center for Molecular Oncology at Memorial Sloan Kettering Cancer Center. It provides information about statistically significantly recurrent mutations identified in large scale cancer genomics data.	https://www.cancerhotspots.org/#/home	Cohorts	Provide frequency information of SNV/Indels level abnormalities uploaded by users in multiple tumor cohorts
ExAC	This database has been integreted in gnomAD database	https://gnomad.broadinstitute.org/	Cohorts	Provide frequency information of SNV/Indels level abnormalities uploaded by users in multiple healthy cohorts	embedded in ANNOVAR
gnomAD	The Genome Aggregation Database (gnomAD) is a resource developed by an international coalition of investigators, with the goal of aggregating and harmonizing both exome and genome sequencing data from a wide variety of large-scale sequencing projects, and making summary data available for the wider scientific community.	https://gnomad.broadinstitute.org/	Cohorts	Provide frequency information of SNV/Indels level abnormalities uploaded by users in multiple healthy cohorts	embedded in ANNOVAR
intOGen	IntOGen is a framework for automatic and comprehensive knowledge extraction based on mutational data from sequenced tumor samples from patients. The framework identifies cancer genes and pinpoints their putative mechanism of action across tumor types.	https://www.intogen.org/search	Cohorts	Provide frequency information of abnormal genes uploaded by users in various tumor cohorts
Cosmic	Mutational processes from different aetiologies are active during the course of cancer development. They can be identified using mutational signatures, due to their unique mutational pattern and specific activity on the genome. Illustrated in the figure using a framework of 6 classes of single base substitutions, and three distinct mutational processes, whose respective strengths vary throughout …	https://cancer.sanger.ac.uk/signatures/	Disease	Provide reference data required for calculation of Mutation Signature
Disease Ontology	The Disease Ontology has been developed as a standardized ontology for human disease with the purpose of providing the biomedical community with consistent, reusable and sustainable descriptions of human disease terms, phenotype characteristics and related medical vocabulary disease concepts through collaborative efforts of biomedical researchers, coordinated by the University of Maryland School …	https://disease-ontology.org/	Disease	Build ontology framework to standardize disease information
MeSH	MeSH (Medical Subject Headings) is the NLM controlled vocabulary thesaurus used for indexing articles for PubMed.	https://www.ncbi.nlm.nih.gov/mesh	Disease	Build ontology framework to standardize disease information
Reactome	REACTOME is an open-source, open access, manually curated and peer-reviewed pathway database. The goal of the database is to provide intuitive bioinformatics tools for the visualization, interpretation and analysis of pathway knowledge to support basic and clinical research, genome analysis, modeling, systems biology and education. Founded in 2003, the Reactome project is led by Lincoln Stein of …	https://reactome.org/	Disease	Provide pathway information
Cancer Genome Interpretor	Cancer Genome Interpreter (CGI) is designed to support the identification of tumor alterations that drive the disease and/or which may be therapeutically actionable.	https://www.cancergenomeinterpreter.org/	Disease	Provide hot spot mutation information of abnormalities at SNV/Indels levels uploaded by users in a variety of tumor cohorts
ssGSEA	Single-sample GSEA (ssGSEA), an extension of Gene Set Enrichment Analysis (GSEA), calculates separate enrichment scores for each pairing of a sample and gene set. Each ssGSEA enrichment score represents the degree to which the genes in a particular gene set are coordinately up- or down-regulated within a sample.	https://gsea-msigdb.github.io/ssGSEA-gpmodule/v10/index.html	Disease	Provide reference data required for ssGSEA calculation
DGIdb	The database offer user-friendly browsing, searching, and filtering of information on drug-gene interactions and the druggable genome, mined from over thirty trusted sources. All data can be downloaded freely (except as noted on our Downloads page) or accessed via API.	https://dgidb.org/	Drug interactions	Provide the interaction information between the abnormal gene and the drug
Open Target Platform	The Open Targets Platform is a comprehensive tool that supports systematic identification and prioritisation of potential therapeutic drug targets. By integrating publicly available datasets including data generated by the Open Targets consortium, the Platform builds and scores target-disease associations to assist in drug target identification and prioritisation. It also integrates relevant anno…	https://platform.opentargets.org/	Drug interactions	Provide the interaction information between the abnormal gene and the drug
dbNSFP	dbNSFP is a database developed for functional prediction and annotation of all potential non-synonymous single-nucleotide variants (nsSNVs) in the human genome. Its current version is based on the Gencode release 29 / Ensembl version 94 and includes a total of 84,013,490 nsSNVs and ssSNVs (splicing-site SNVs). It compiles prediction scores from 37 prediction algorithms (SIFT, SIFT4G, Polyphen2-HD…	http://database.liulab.science/dbNSFP	Genomics	Provide protein damage prediction scores for abnormalities in SNV/Indels levels in user uploaded data	embedded in ANNOVAR
dbSNP	dbSNP contains human single nucleotide variations, microsatellites, and small-scale insertions and deletions along with publication, population frequency, molecular consequence, and genomic and RefSeq mapping information for both common variations and clinical mutations.	https://www.ncbi.nlm.nih.gov/snp/	Genomics	Provide polymorphism information of abnormalities in SNV/Indels level in user uploaded data	embedded in ANNOVAR
Ensembl	Ensembl is a genome browser for vertebrate genomes that supports research in comparative genomics, evolution, sequence variation and transcriptional regulation. Ensembl annotate genes, computes multiple alignments, predicts regulatory function and collects disease data. Ensembl tools include BLAST, BLAT, BioMart and the Variant Effect Predictor (VEP) for all supported species.	https://www.ensembl.org/index.html	Genomics	Provide the information of the abnormal gene in the user's uploaded data and the corresponding Ensembl Gene ID	embedded in Ensembl-VEP
HGNC	The HGNC is responsible for approving unique symbols and names for human loci, including protein coding genes, ncRNA genes and pseudogenes, to allow unambiguous scientific communication.	https://www.genenames.org/	Genomics	Provide the information of the abnormal gene in the user's uploaded data and the corresponding Gene IDs in other databases.; Build ontology framework to standardize Gene ID.
UniProtKB	The UniProt Knowledgebase (UniProtKB) is the central hub for the collection of functional information on proteins, with accurate, consistent and rich annotation. In addition to capturing the core data mandatory for each UniProtKB entry (mainly, the amino acid sequence, protein name or description, taxonomic data and citation information), as much annotation information as possible is added. This …	https://www.uniprot.org/help/uniprotkb	Genomics	Provide information on the gene and protein level of the abnormalities including function description, protein interaction, etc
CancerMine	CancerMine is a literature-mined database of drivers, oncogenes and tumor suppressors in cancer. It is a valuable resource for cancer researchers and clinicians to understand the genetic underpinnings of different cancer types. The largest bottleneck in precision oncology is interpreting the myriad of mutations found in individual patient tumors. Knowledge of the role of those genes in cancer is …	http://bionlp.bcgsc.ca/cancermine/	Literature	Provide reports of abnormal genes in user uploaded data in cancer related literature
